# Supplementary material for: Genomic and functional insights into commensal streptococci with anti-pneumococcal activity
Source: BMC Genomics. 2025 Jul 1;26:577. doi: 10.1186/s12864-025-11756-x (PMC12211801; doi:10.1186/s12864-025-11756-x)
Supplement: Supplementary file 2 — Supplementary Material 2 [file 12864_2025_11756_MOESM2_ESM.xlsx]

## Sheet: Table S5A - LPXTG proteins
Table S5A. Locus tags of the surface proteins: LPXTG proteins identified in the commensal study strains.
LPXTG proteins		Commensal study strains
		A22		B22		C22		D22		E22		F22		G22
Function	Protein	Locus tag	Size (aa)	Locus tag	Size (aa)	Locus tag	Size (aa)	Locus tag	Size (aa)	Locus tag	Size (aa)	Locus tag	Size (aa)	Locus tag	Size (aa)
Pilus islet-1	RrgA
	RrgB
	RrgC
Pilus islet-2	PitA
	PitB
Adhesin	DiiA			SMIB22_02940	2590	SMIC22_02550	2782			SMIE22_02640	2662	SMIF22_02700	3153	SMIG22_02830	2718
	MucB			SMIB22_07250	3270	SMIC22_07280	3277			SMIE22_06700	3273	SMIF22_07430	2829	SMIG22_07340	3275
	PavB	SORA22_01260	883	SMIB22_01260	1051	SMIC22_01010	1051	SMID22_00900	905	SMIE22_01090	899	SMIF22_00920	745	SMIG22_00900	899
	PclA							SMID22_06380	2888
	PfbA					SMIC22_04090	692					SMIF22_04290	702
	PsrP	SORA22_16130	2476					SMID22_18730	2060
	Surf1							SMID22_17230	1020
	Surf2													SMIG22_17300	2929
	Surf3							SMID22_17240	270
	Surf4			SMIB22_11780	3055
	Surf5											SMIF22_08020	1344
	Surf6					SMIC22_19480	2295			SMIE22_18990	2443			SMIG22_20160	2887
	Surf7			SMIB22_19360	3298							SMIF22_19440	2265
	Surf8							SMID22_15220	2981
	Surf9					SMIC22_19540	1388
	Surf10			SMIB22_19420	3782					SMIE22_19050	3778	SMIF22_19540	3469	SMIG22_20220	3773
	Surf11	SORA22_03610 SORA22_08560	3500 2904
	Surf12											SMIF22_09410	1482
	Surf13	SORA22_03620 SORA22_08570	703
	Surf14			SMIB22_09510	782	SMIC22_08460	803			SMIE22_09630	806	SMIF22_09860	560	SMIG22_09580	806
	Surf15											SMIF22_07440	821
	Surf16											SMIF22_16330	1008
	Surf17					SMIC22_07290	943
	Surf18			SMIB22_07270	806					SMIE22_06710	1199			SMIG22_07350	1299
	Surf19													SMIG22_04850	72
	Surf20									SMIE22_16460	1313	SMIF22_17110	1108	SMIG22_17710	1150
	Surf21													SMIG22_16090	8883
	Surf22			SMIB22_07890	3834
	Surf23					SMIC22_08010	3247					SMIF22_08180	3507	SMIG22_08020	2956
	Surf24											SMIF22_08120	4146
	Surf25									SMIE22_07300	5324
	Surf26							SMID22_15240	1067
	Surf27	SORA22_19520	253
	Surf28							SMID22_21850	941
	Surf29													SMIG22_00330	686
	Surf30					SMIC22_00400	516
	Surf31			SMIB22_00560	516
	Surf32											SMIF22_06970	2116
	Surf33							SMID22_05850	1935
	Surf34			SMIB22_19690	842	SMIC22_19780	852			SMIE22_19290	856	SMIF22_19820	814	SMIG22_20580	1007
	Surf35	SORA22_13860	2693
	Surf36							SMID22_06460	1576
	Surf37			SMIB22_14920	2723	SMIC22_15030	2619
	Surf38									SMIE22_14400	2635	SMIF22_15250	2284	SMIG22_15760	2634
	Surf39							SMID22_08270	2018
	Surf40	SORA22_03540 SORA22_03560	1541 1517
	Surf41	SORA22_13940	1211
	Surf42	SORA22_17000	1051
	Surf43	SORA22_03640	1356
	Surf44	SORA22_15350	1582
Protease	PrtA			SMIB22_14850	2221	SMIC22_14980	2225			SMIE22_14310	2221	SMIF22_15180	2221
	Sprt2							SMID22_06800	1573
Zinc metallo protease	ZmpA	SORA22_05940	1855	SMIB22_10030	1960			SMID22_15560	1934	SMIE22_10180	1883	SMIF22_10370	2134
	ZmpB	SORA22_06860	1945	SMIB22_14710	1973	SMIC22_14840	1976	SMID22_14770	1985	SMIE22_14170	1953	SMIF22_15040	1962	SMIG22_15580	1958
	ZmpC	SORA22_05930	2992
	ZmpD			SMIB22_10020	1833					SMIE22_10170	1855	SMIF22_10350	1879
	ZmpE			SMIB22_19470	1642	SMIC22_19590	1648			SMIE22_19100	1706			SMIG22_20270	1607
	ZmpF					SMIC22_05630	2044			SMIE22_05200	2044	SMIF22_05740	2044
Glycan breakdown	BgaA	SORA22_07030	2037	SMIB22_19460	1262	SMIC22_19580	1262	SMID22_15310	2332	SMIE22_19090	1262	SMIF22_19590	1262	SMIG22_20260	1262
	EndoD											SMIF22_16340	867
	HysA
	NanA			SMIB22_05490	992	SMIC22_05300	986	SMID22_15830	1097	SMIE22_04870	1064
	SpGH101							SMID22_19440	2101
	SpuA	SORA22_17570	1299	SMIB22_17700	1374	SMIC22_17860	1311	SMID22_19780	1296	SMIE22_17070	1296	SMIF22_17910	1379	SMIG22_18370	1286
	StrH							SMID22_00650	1179
	Surf45							SMID22_14560	195
Other	Surf46	SORA22_04010	345			SMIC22_15880	345	SMID22_17860	345	SMIE22_15300	345			SMIG22_16550	345
	Surf47							SMID22_15300	1601
	Surf48							SMID22_02990	1941
	Surf49							SMID22_19430	2670
	Surf50	SORA22_19300	727
	Gene absent
	Non-pneumococcal gene

## Sheet: Table S5A - Lipoproteins
Table S5A. Locus tags of the surface proteins: lipoproteins identified in the commensal study strains.
Lipoproteins			Commensal study strains
			A22		B22		C22		D22		E22		F22		G22
ABC-associated		Protein	Locus tag	Size (aa)	Locus tag	Size (aa)	Locus tag	Size (aa)	Locus tag	Size (aa)	Locus tag	Size (aa)	Locus tag	Size (aa)	Locus tag	Size (aa)
Carbohydrate	ABC1	NgtS	SORA22_19170	491	SMIB22_19330	491	SMIC22_19450	491			SMIE22_18960	491	SMIF22_19410	491	SMIG22_20130	491
	ABC2	TmpC	SORA22_12790	350	SMIB22_13210	350	SMIC22_13400	350	SMID22_13710	350	SMIE22_12520	350	SMIF22_13600	350	SMIG22_14070	350
	ABC3	SatA	SORA22_05690	442	SMIB22_05590	442	SMIC22_05410	442	SMID22_15810	442	SMIE22_12130	442	SMIF22_05520	442	SMIG22_05680	442
	ABC4	SP_1690			SMIB22_05540	445	SMIC22_05350	445			SMIE22_04910	445	SMIF22_05450	445	SMIG22_05630	445
	ABC5	SusX					SMIC22_04380	538
	ABC6	RafE					SMIC22_03470	416					SMIF22_03790	419	SMIG22_03840	416
	ABC7	MalX	SORA22_01580	423	SMIB22_01740	423	SMIC22_01440	423	SMID22_01460	423	SMIE22_01500	423	SMIF22_01370	423	SMIG22_01560	423
	ABC8	FcsSBP													SMIG22_20380	430
	ABC9	Lipo1											SMIF22_17450	521
Amino acids	Aspartate	SP_0112	SORA22_19010	268	SMIB22_19010	268	SMIC22_19080	268			SMIE22_18490	268	SMIF22_19090	268	SMIG22_19730	268
	Branched-chain	LivJ	SORA22_14260	386	SMIB22_14080	386	SMIC22_14250	386	SMID22_05750	386	SMIE22_13570	386	SMIF22_14470	386	SMIG22_14970	386
	Glutamine	AatB	SORA22_09650	279	SMIB22_07200	278	SMIC22_07180	278	SMID22_07390	279	SMIE22_06620	279	SMIF22_07390	279	SMIG22_07270	279
	Glutamine	GlnH	SORA22_13650	271	SMIB22_08050	271	SMIC22_10700	271	SMID22_08760	271	SMIE22_07460	271	SMIF22_08330	271	SMIG22_08180	271
	Glutamine	GlnH3							SMID22_05380	288
	Methionine	GshT	SORA22_18810	280	SMIB22_18860	276	SMIC22_18880	276	SMID22_21140	276	SMIE22_18270	276	SMIF22_18870	276	SMIG22_19580	276
	Methionine	MetQ	SORA22_18800	284	SMIB22_18850	284	SMIC22_18870	284	SMID22_21130	284	SMIE22_18260	284	SMIF22_18860	284	SMIG22_19570	284
Ions	Iron	SP_1826					SMIC22_04150	355					SMIF22_04350	355
	Iron	PiaA
	Iron	PiuA	SORA22_03440	323			SMIC22_03710	321	SMID22_18180	321	SMIE22_03560	321			SMIG22_04120	321
	Iron	PiuC	SORA22_03460	318			SMIC22_03730	318	SMID22_18160	318	SMIE22_03580	318			SMIG22_04140	318
	Iron	PitA *	SORA22_17890	348	SMIB22_17890	348	SMIC22_18120	348			SMIE22_17350	348	SMIF22_18110	348	SMIG22_18540	348
	Iron	Lipo2	SORA22_06040	336	SMIB22_06110	336			SMID22_15470	336			SMIF22_06280	336
	Iron	Lipo3											SMIF22_18100	346
	Manganese	PsaA	SORA22_15420	309	SMIB22_05870	309	SMIC22_05740	309	SMID22_04120	309	SMIE22_05260	309	SMIF22_05800	309	SMIG22_05990	309
	Phosphate	PstS1
	Phosphate	PtsS2	SORA22_13710	292	SMIB22_07980	292	SMIC22_10760	292	SMID22_08690	292	SMIE22_07390	292	SMIF22_08270	292	SMIG22_08110	292
	Zinc	AdcA	SORA22_19260	501	SMIB22_19520	501	SMIC22_19640	501	SMID22_21540	501	SMIE22_19150	501	SMIF22_19640	501	SMIG22_20440	501
	Zinc	AdcAII	SORA22_10030	305	SMIB22_11740	305	SMIC22_11870	305	SMID22_10390 SMID22_12900	305	SMIE22_11080	305	SMIF22_12020	305	SMIG22_12580	305
Peptides	Oligopeptides	AliA	SORA22_16740	660	SMIB22_16970	659	SMIC22_17150	659	SMID22_03170	659	SMIE22_16580	659	SMIF22_17240	659	SMIG22_17840	659
	Oligopeptides	AliB	SORA22_06630	652	SMIB22_06900	652	SMIC22_06910	652	SMID22_15030	652	SMIE22_06360	652	SMIF22_07120	652	SMIG22_06990	652
	Oligopeptides	AmiA	SORA22_02960	659	SMIB22_03930	659	SMIC22_03530	659	SMID22_02610	659	SMIE22_03320	659
	Oligopeptides	Lipo4			SMIB22_02930	654	SMIC22_02540	654	SMID22_02260 SMID22_02270	99 428	SMIE22_02630	654	SMIF22_02690	654	SMIG22_02820	654
	Oligopeptides	Lipo5			SMIB22_13080	655	SMIC22_13300	655	SMID22_13600	655	SMIE22_12420	655	SMIF22_13470	655	SMIG22_13970	655
	Oligopeptides	Lipo6			SMIB22_07150	658	SMIC22_07130	658	SMID22_07340 SMID22_13310	668			SMIF22_07340	658	SMIG22_07220	658
	Oligopeptides	Lipo7	SORA22_16930	653	SMIB22_16990	653	SMIC22_17170	653			SMIE22_16600	653	SMIF22_17260	653	SMIG22_17860	653
	Oligopeptides	Lipo8	SORA22_16940	655	SMIB22_17000	655			SMID22_03130	655	SMIE22_16610	655
	Peptides	Lipo9											SMIF22_03840	662	SMIG22_03890	662
	Unknown	SP_0620					SMIC22_15160	266			SMIE22_14550	266	SMIF22_15390	266
	Thiamine	ThiY	SORA22_19480	335	SMIB22_19760	335	SMIC22_19850	335	SMID22_21810	335	SMIE22_19360	335	SMIF22_19890	335	SMIG22_20650	335
Non ABC-associated		ComM	SORA22_17520	207	SMIB22_03330	206	SMIC22_02890	206	SMID22_03390	209	SMIE22_02980	206	SMIF22_03120	206	SMIG22_03230	206
		LdcB	SORA22_14960	238	SMIB22_14950	238	SMIC22_15060	238	SMID22_04610	238	SMIE22_14440	238	SMIF22_15280	238	SMIG22_15790	238
		Lipo10									SMIE22_03820	213
		Lipo11			SMIB22_08550	153			SMID22_10080	290	SMIE22_08060	153
		Lipo12			SMIB22_00800	109			SMID22_10070	348	SMIE22_00650	348
		Lipo13	SORA22_19410	227					SMID22_21720	232
		Lipo14			SMIB22_01180	410	SMIC22_00930	403	SMID22_00810	405	SMIE22_01010	403	SMIF22_00850	410	SMIG22_00840	412
		Lipo15							SMID22_16160	326
		Lipo16	SORA22_05570	198
		Lipo17	SORA22_11740	209
		Lipo18	SORA22_11040	384
		Lipo19	SORA22_07770	222
		Lipo20	SORA22_07050	463
		Lipo21	SORA22_14990	183
		Lipo22	SORA22_15000	183
		Lipo23	SORA22_17650	285
		Lipo24	SORA22_15380	254					SMID22_04160	254
		Lipo25	SORA22_00360	107							MissE2_0004	105			SMIG22_10600	106
		Lipo26			SMIB22_09260	321							SMIF22_09630	321	SMIG22_09330	321
		Lipo27			SMIB22_00810	304			SMID22_10050	304
		Lipo28							SMID22_01020 SMID22_06220	173
		Lipo29	SORA22_07350	319
		Lipo30					SMIC22_09280	186
		Lipo31							SMID22_04450	173
		Lipo32							SMID22_06010	131
		Lipo33							SMID22_06030	132
		Lipo34							SMID22_06050	134
		Lipo35							SMID22_17180 SMID22_17190	164 165
		Lipo36							SMID22_17190						SMIG22_08400	51
		Lipo37													SMIG22_10830	148
		NisI-like							SMID22_12280	220
		OxaA1	SORA22_02180	277	SMIB22_02500	276	SMIC22_02120	276	SMID22_20340	276	SMIE22_02200	276	SMIF22_02200	276	SMIG22_02390	276
		OxaA2	SORA22_02820	312	SMIB22_03110	308	SMIC22_02670	308	SMID22_02460	308	SMIE22_02760	308	SMIF22_02880	308	SMIG22_03020	308
		PrsA	SORA22_09160	313	SMIB22_11940	312	SMIC22_12060	312	SMID22_08310	312	SMIE22_11290	312	SMIF22_12210	313	SMIG22_12770	312
		SlrA	SORA22_13100	268	SMIB22_13880	267	SMIC22_14050	267	SMID22_09470	267	SMIE22_13350	267	SMIF22_14270	267	SMIG22_14760	267
		SP_0191	SORA22_18460	189	SMIB22_18370	189	SMIC22_18620	189	SMID22_20930	189	SMIE22_17840	189	SMIF22_18610	189	SMIG22_19040	189
		SP_0198			SMIB22_18320	124	SMIC22_18570	152			SMIE22_17790	156	SMIF22_18560	156	SMIG22_18990	156
		SP_0659	SORA22_06810	187	SMIB22_14760	188	SMIC22_14890	188	SMID22_14820	187	SMIE22_14220	188	SMIF22_15090	188	SMIG22_15630	188
		SP_0899	SORA22_10440	291	SMIB22_12690	290	SMIC22_12850	290	SMID22_10990	290	SMIE22_12040	290	SMIF22_12980	290	SMIG22_13540	290
		SP_1000	SORA22_09430	181	SMIB22_11760	185	SMIC22_11890	185	SMID22_13410	188	SMIE22_11110	185	SMIF22_12040	185	SMIG22_12600	185
		SrtC-3
* Not a conventional lipoprotein in pneumococci (no lipo box)
	Gene absent
	Non-pneumococcal gene

## Sheet: Table S5A - Cbps
Table S5A. Locus tags of the surface proteins: choline-binding proteins identified in the commensal study strains.
Cbps	Commensal study strains
	A22		B22		C22		D22		E22		F22		G22
Protein	Locus tag	Size (aa)	Locus tag	Size (aa)	Locus tag	Size (aa)	Locus tag	Size (aa)	Locus tag	Size (aa)	Locus tag	Size (aa)	Locus tag	Size (aa)
CbpC			SMIB22_16850	359	SMIC22_17040	305			SMIE22_16470	305	SMIF22_17130	310
CbpD	SORA22_19540	373	SMIB22_19790	453	SMIC22_19880	448	SMID22_21860	369	SMIE22_19390	453	SMIF22_19920	372	SMIG22_20680	448
CbpE	SORA22_13380	842	SMIB22_12370	627	SMIC22_12500	627	SMID22_09280	841	SMIE22_11710	627	SMIF22_12650	627	SMIG22_13210	631
CbpG
CbpI			SMIB22_01140	395	SMIC22_00890	395			SMIE22_00970	395	SMIF22_00800	395
CbpJ							SMID22_19260	336
CbpK	SORA22_16620	331					SMID22_19250	340					SMIG22_17720	340
CbpL	SORA22_06880	266	SMIB22_14680	230	SMIC22_14810	230	SMID22_14740	230	SMIE22_14150	230	SMIF22_15010	230	SMIG22_15550	230
CbpM
Cbp2smi											SMIF22_00820	635
Cbp3smi			SMIB22_16770	394	SMIC22_16960	374
Cbp4smi			SMIB22_00650	389	SMIC22_00550	389			SMIE22_00520	389	SMIF22_00420	389	SMIG22_00540	389
Cbp5smi			SMIB22_05220	360	SMIC22_05000 SMIC22_05020	361	SMID22_12100 SMID22_17000	373 357	SMIE22_04610	360			SMIG22_05360 SMIG22_05380	360 361
Cbp14smi					SMIC22_18160	445							SMIG22_18580	497
Cbp3spd									SMIE22_00510	284	SMIF22_00410	284
Cbp5spd			SMIB22_00770 SMIB22_08530	411 419	SMIC22_11440	419			SMIE22_00630 SMIE22_08040	465 419	SMIF22_08780	419	SMIG22_08630	419
Cbp6spd			SMIB22_00780	487					SMIE22_00640	411
Cpb7spd					SMIC22_05010 SMIC22_05030	406 412	SMID22_12110	328					SMIG22_05370 SMIG22_05390	406 412
Cbp9spd											SMIF22_18150	492
Cbp13spd *			SMIB22_16860	444	SMIC22_02870	423							SMIG22_17730	421
Cbp14spd **					SMIC22_02860	306							SMIG22_03210	327
Cbp15spd					SMIC22_09270	296							SMIG22_00430	297
Cbp16spd													SMIG22_00420	934
Cbp19spd			SMIB22_07790	305	SMIC22_07920	354			SMIE22_07200	754			SMIG22_07900	286
Cbp20	SORA22_14600	600	SMIB22_08540	465	SMIC22_11430	465	SMID22_05160	565	SMIE22_08050	465	SMIF22_08790	465	SMIG22_08640	465
Cbp21									SMIE22_08790	288			SMIG22_11140	288
Cbp22													SMIG22_00300	303
Cbp23			SMIB22_00530	316
Cbp24					SMIC22_00360	342
Cbp25					SMIC22_09260	457
Cbp26									SMIE22_00360	462
Cbp27											SMIF22_00310	491
Cbp28					SMIC22_00370	200
Cbp29			SMIB22_00540	326
Cbp30			SMIB22_00550	456
Cbp31													SMIG22_00310	494
Cbp32					SMIC22_00380	517
Cbp33					SMIC22_05310	1188
Cbp34					SMIC22_17460	1017
Cbp35					SMIC22_00900	748			SMIE22_00980	692
Cbp36			SMIB22_01150	985
LytA Spn
LytA SMG			SMIB22_03400	316	SMIC22_02960	316			SMIE22_03050	316	SMIF22_03200	316	SMIG22_03300	316
LytA SPH	SORA22_00670 SORA22_08370 SORA22_11920	322 328 322	SMIB22_10430	318	MissC_0010	318			MissE2_0004	318	SMIF22_10730	318	SMIG22_10170	318
LytB	SORA22_08730	629	SMIB22_12110	570	SMIC22_12230	570	SMID22_07930	691	SMIE22_11440	570	SMIF22_12370	614	SMIG22_12950	614
LytC			SMIB22_06430	496	SMIC22_06400	493			SMIE22_05850	504	SMIF22_06610	485	SMIG22_06510	504
PcpA
PspA
PspC
* Similar to CbpG
** Similar to CbpJ
	Gene absent
	Non-pneumococcal gene

## Sheet: Table S5B - Carbohydrates
Table S5B. Locus tags of the carbohydrate uptake systems found among the commensal study strains.
Carbohydrate uptake			Commensal study strains
			A22	B22	C22	D22	E22	F22	G22
System, Component		Size (aa)	Locus tag	Locus tag	Locus tag	Locus tag	Locus tag	Locus tag	Locus tag
PTS1	EIIB	158	SORA22_01050	SMIB22_01080	SMIC22_00830	SMID22_00680	SMIE22_00910	SMIF22_00740	SMIG22_00760
	EIIC	301	SORA22_01060	SMIB22_01090	SMIC22_00840	SMID22_00690	SMIE22_00920	SMIF22_00750	SMIG22_00770
	EIID	271	SORA22_01070	SMIB22_01100	SMIC22_00850	SMID22_00700	SMIE22_00930	SMIF22_00760	SMIG22_00780
	EIIA	134	SORA22_01080	SMIB22_01110	SMIC22_00860	SMID22_00710	SMIE22_00940	SMIF22_00770	SMIG22_00790
PTS2	EIIA	106			SMIC22_18060		SMIE22_17290
	EIIB	102			SMIC22_18050		SMIE22_17280
	EIIC	440			SMIC22_18040		SMIE22_17270
PTS3	EIID	303	SORA22_02490	SMIB22_17570	SMIC22_17690	SMID22_02070	SMIE22_16950	SMIF22_17790	SMIG22_18200
	EIIC	267	SORA22_02500	SMIB22_17560	SMIC22_17680	SMID22_02080	SMIE22_16940	SMIF22_17780	SMIG22_18190
	EIIAB	332	SORA22_02510	SMIB22_17550	SMIC22_17670	SMID22_02090	SMIE22_16930	SMIF22_17770	SMIG22_18180
PTS4	EIIB	104
	EIIA	104
	EIIC	448
PTS5	EIIA	144
	EIIB	163
	EIIC	259
	EIID	272
PTS6	EIIBC	589
	EIIA	145
PTS7	EIIC	440		SMIB22_16220	SMIC22_16390		SMIE22_15830		SMIG22_17040
	EIIA	114		SMIB22_16200	SMIC22_16370		SMIE22_15810		SMIG22_17020
	EIIBC	559		SMIB22_16180	SMIC22_16350		SMIE22_15790		SMIG22_17000
PTS8	EIIABC	612					SMIE22_14940	SMIF22_15790	SMIG22_16270
PTS9	EIIA	165	SORA22_09840	SMIB22_09610	SMIC22_08550	SMID22_10200	SMIE22_09730	SMIF22_09960	SMIG22_09680
	EIIB	101	SORA22_09850	SMIB22_09620	SMIC22_08560	SMID22_10210	SMIE22_09740	SMIF22_09970	SMIG22_09690
	EIIC	491	SORA22_09860	SMIB22_09630	SMIC22_08570	SMID22_10220	SMIE22_09750	SMIF22_09980	SMIG22_09700
PTS10	EIIABC	726	SORA22_14170	SMIB22_13990	SMIC22_14160	SMID22_06610	SMIE22_13480	SMIF22_14380	SMIG22_14880
PTS11	EIIABC	650	SORA22_07390	SMIB22_12840	SMIC22_13070	SMID22_09800	SMIE22_12190	SMIF22_13250	SMIG22_13760
PTS12	EIIBC	563	SORA22_09940	SMIB22_09710	SMIC22_08650	SMID22_10300	SMIE22_09830	SMIF22_10060	SMIG22_09780
	EIIA	105	SORA22_09930	SMIB22_09700	SMIC22_08640	SMID22_10290	SMIE22_09820	SMIF22_10050	SMIG22_09770
PTS13	EIIC	361
	EIIB	108
	EIIA	149
PTS14	EIIBC	505						SMIF22_05510
PTS15	EIIABC	627	SORA22_15700	SMIB22_05130	SMIC22_04900	SMID22_03760	SMIE22_04520	SMIF22_05110	SMIG22_05280
PTS16	EIIABC	655	SORA22_03320
PTS17	EIIC	431
	EIIB	102
	EIIA	108
PTS18	EIIA	161						SMIF22_02250
	EIIB	93						SMIF22_02240
	EIIC	485						SMIF22_02230
PTS19	EIIB	448		SMIB22_01500		SMID22_01220		SMIF22_01130
	EIIC	94		SMIB22_01490		SMID22_01210		SMIF22_01120
PTS20	EIID	266
	EIIC	257
	EIIB	156
	EIIA	143
PTS21	EIIC	451		SMIB22_04590					SMIG22_04560
	EIIA	105		SMIB22_04580					SMIG22_04550
	EIIB	105		SMIB22_04570					SMIG22_04540
	EIIC	420		SMIB22_04550					SMIG22_04530
PTS22	EIIA	145	SORA22_17350
	EIIB	164	SORA22_17340
	EIIC	281	SORA22_17330
	EIID	278	SORA22_17320
PTS23	EIIA	145						SMIF22_03470
	EIIB	164						SMIF22_03480
	EIIC	281						SMIF22_03490
	EIID	277						SMIF22_03500
PTS23	EIIB	158		SMIB22_17320	SMIC22_17430			SMIF22_17580
	EIIC	266		SMIB22_17310	SMIC22_17420			SMIF22_17570
	EIID	270		SMIB22_17300	SMIC22_17410			SMIF22_17560
	EIIA	138		SMIB22_17290	SMIC22_17400			SMIF22_17550
PTS24	EIIA	140							SMIG22_19400
	EIIB	156							SMIG22_19390
	EIIC	265							SMIG22_19380
	EIID	271							SMIG22_19370
General PTS components	Enzyme I	577	SORA22_10010	SMIB22_09800	SMIC22_08750	SMID22_10380	SMIE22_09930	SMIF22_10150	SMIG22_09870
	HPr	87	SORA22_10000	SMIB22_09790	SMIC22_08740	SMID22_10370	SMIE22_09920	SMIF22_10140	SMIG22_09860
ABC1	Permease	319	SORA22_19190	SMIB22_19350	SMIC22_19470		SMIE22_18980	SMIF22_19430	SMIG22_20150
	Permease	307	SORA22_19180	SMIB22_19340	SMIC22_19460		SMIE22_18970	SMIF22_19420	SMIG22_20140
	Substrate-binding	491	SORA22_19170	SMIB22_19330	SMIC22_19450		SMIE22_18960	SMIF22_19410	SMIG22_20130
ABC2	Substrate-binding	350	SORA22_12790	SMIB22_13210	SMIC22_13400	SMID22_13710	SMIE22_12520	SMIF22_13600	SMIG22_14070
	ATPase	511	SORA22_12780	SMIB22_13200	SMIC22_13390	SMID22_13700	SMIE22_12510	SMIF22_13590	SMIG22_14060
	Permease	352	SORA22_12770	SMIB22_13190	SMIC22_13380	SMID22_13690	SMIE22_12500	SMIF22_13580	SMIG22_14050
	Permease	318	SORA22_12760	SMIB22_13180	SMIC22_13370	SMID22_13680	SMIE22_12490	SMIF22_13570	SMIG22_14040
ABC3	Permease	279	SORA22_05710	SMIB22_05610	SMIC22_05430	SMID22_15790	SMIE22_04980	SMIF22_05540	SMIG22_05700
	Permease	298	SORA22_05700	SMIB22_05600	SMIC22_05420	SMID22_15800	SMIE22_04970	SMIF22_05530	SMIG22_05690
	Substrate-binding	442	SORA22_05690	SMIB22_05590	SMIC22_05410	SMID22_15810	SMIE22_04960	SMIF22_05520	SMIG22_05680
ABC4	Permease	277		SMIB22_05560	SMIC22_05370		SMIE22_04930	SMIF22_05470	SMIG22_05650
	Permease	294		SMIB22_05550	SMIC22_05360		SMIE22_04920	SMIF22_05460	SMIG22_05640
	Substrate-binding	445		SMIB22_05540	SMIC22_05350		SMIE22_04910	SMIF22_05450	SMIG22_05630
ABC5	Substrate-binding	538			SMIC22_04380
	Permease	305			SMIC22_04370
	Permease	305			SMIC22_04360
ABC6	Permease	278			SMIC22_03490			SMIF22_03810	SMIG22_03860
	Permease	296			SMIC22_03480			SMIF22_03800	SMIG22_03850
	Substrate-binding	419			SMIC22_03470			SMIF22_03790	SMIG22_03840
ABC7	Substrate-binding	423	SORA22_01580	SMIB22_01740	SMIC22_01440	SMID22_01460	SMIE22_01500	SMIF22_01370	SMIG22_01560
	Permease	435	SORA22_01570	SMIB22_01730	SMIC22_01430	SMID22_01450	SMIE22_01490	SMIF22_01360	SMIG22_01550
	Permease	280	SORA22_01560	SMIB22_01720	SMIC22_01420	SMID22_01440	SMIE22_01480	SMIF22_01350	SMIG22_01540
ABC8	Permease	279							SMIG22_20360
	Permease	309							SMIG22_20370
	Substrate-binding	430							SMIG22_20380
ABC9	Permease	305						SMIF22_17470
	Permease	298						SMIF22_17460
	Substrate-binding	521						SMIF22_17450
General ABC	ABC domain	376	SORA22_15480	SMIB22_06380	SMIC22_06350	SMID22_04040	SMIE22_05800	SMIF22_06550	SMIG22_06460
Others	Symporter	513
	Facilitator	289	SORA22_07470	SMIB22_07280	SMIC22_07340	SMID22_09890	SMIE22_06740	SMIF22_07480	SMIG22_07390
	Facilitator	234	SORA22_19350	SMIB22_19600	SMIC22_19720	SMID22_21660	SMIE22_19230	SMIF22_19760	SMIG22_20520
	Gene absent
	Non-pneumococcal gene

## Sheet: Table S5C - Teichoic acids
Table S5C. Locus tags of the components of the teichoic acid biosynthetic pathways found among the commensal study strains.
Teichoic acid pathway		Commensal study strains
		A22		B22		C22		D22		E22		F22		G22
Pathway	Protein	Locus tag	Size (aa)	Locus tag	Size (aa)	Locus tag	Size (aa)	Locus tag	Size (aa)	Locus tag	Size (aa)	Locus tag	Size (aa)	Locus tag	Size (aa)
Pneumococcal-like teichoic acid pathway	LicC			SMIB22_08940	229	SMIC22_11060	229			SMIE22_09090	229	SMIF22_09160	229
	LicB			SMIB22_08930	292	SMIC22_11070	292			SMIE22_09080	292	SMIF22_09150	292
	LicA			SMIB22_08920	289	SMIC22_11080	289			SMIE22_09070	289	SMIF22_09140	289
	TarJ			SMIB22_08910	340	SMIC22_11090	340			SMIE22_09060	340	SMIF22_09130	340
	TarI			SMIB22_08900	235	SMIC22_11100	235			SMIE22_09050	235	SMIF22_09120	235
	TacF			SMIB22_08890	495	SMIC22_11110	495			SMIE22_09040	495	SMIF22_09110	495
	LicD1			SMIB22_08880	267	SMIC22_11120	267			SMIE22_09030	267	SMIF22_09100	267
	LicD2			SMIB22_08870	269	SMIC22_11130	269			SMIE22_09020	269	SMIF22_09090	269
	TarQ			SMIB22_08380	344	SMIC22_10390	344			SMIE22_07760	344	SMIF22_08660	344
	TarP			SMIB22_08370	477	SMIC22_10400	477			SMIE22_07750	477	SMIF22_08650	477
	Spr1223			SMIB22_08360	328	SMIC22_10410	328			SMIE22_07740	328	SMIF22_08640	328
	Spr1224			SMIB22_08350	367	SMIC22_10420	367			SMIE22_07730	367	SMIF22_08630	367
	LicD3			SMIB22_08340	278	SMIC22_10430	278			SMIE22_07720	278	SMIF22_08620	278
	TacL			SMIB22_03920	397	SMIC22_03510	397			SMIE22_03310	335	SMIF22_03830	335
	Spr0091 *											SMIF22_19210	345
	SP70585_0164 **			SMIB22_19120	276	SMIC22_19250	274			SMIE22_18760	276
	Spr0092			SMIB22_19110	616	SMIC22_19240	616			SMIE22_18750	616	SMIF22_19200	616
	Spr1654			SMIB22_04400	401	SMIC22_04080	408			SMIE22_03880	408	SMIF22_04280	408
	Spr1655			SMIB22_04390	230	SMIC22_04070	230			SMIE22_03870	230	SMIF22_04270	230
	Spr1759			SMIB22_03360	338	SMIC22_02920	338			SMIE22_03010	338	SMIF22_03160	338
S. oralis Uo5-like teichoic acid pathway	LicC	SORA22_09830	225					SMID22_10190	229					SMIG22_09000	229
	LicB	SORA22_09820	292					SMID22_10180	292					SMIG22_08990	292
	LicA	SORA22_09810	285					SMID22_10170	289					SMIG22_08980	289
	TarJ	SORA22_09800	340					SMID22_10160	340					SMIG22_08970	340
	TarI	SORA22_09790	235					SMID22_10150	235					SMIG22_08960	235
	Sor0765	SORA22_13370	492					SMID22_09290	507					SMIG22_08510	507
	LicD6	SORA22_13390	270					SMID22_09270	270					SMIG22_08500	270
	LicD5	SORA22_13400	719					SMID22_09260	718					SMIG22_08490	719
	Sor0761	SORA22_13410	322					SMID22_09250	322					SMIG22_08480	322
	LicD3	SORA22_13420	278					SMID22_09240	278					SMIG22_08470	278
	Sor0759	SORA22_04690	423					SMID22_16660	335					SMIG22_03880	397
	Sor1861	SORA22_19070	616					SMID22_21420	616					SMIG22_19920	616
	Sor1862 **	SORA22_19080	276					SMID22_21430	276					SMIG22_19930	274
	Sor0468	SORA22_05010	230					SMID22_16430	230					SMIG22_04360	230
	Sor0469	SORA22_05020	408					SMID22_16420	408					SMIG22_04370	408
	Sor1707	SORA22_17490	350					SMID22_03420	338					SMIG22_03260	338
* Incorporates glucose ** Incorporates galactose
	Gene absent

## Sheet: Table S5D - TCS
Table S5D. Locus tags of the two-component systems found among the commensal study strains.
Two-component systems		Commensal study strains
		A22		B22		C22		D22		E22		F22		G22
System	Component	Locus tag	Size (aa)	Locus tag	Size (aa)	Locus tag	Size (aa)	Locus tag	Size (aa)	Locus tag	Size (aa)	Locus tag	Size (aa)	Locus tag	Size (aa)
TCS01	Histidine kinase	SORA22_15300	324	SMIB22_06020	324	SMIC22_05880	324	SMID22_04250	324	SMIE22_05430	324	SMIF22_06180	324	SMIG22_06140	324
	Response regulator	SORA22_15310	225	SMIB22_06010	225	SMIC22_05870	225	SMID22_04240	225	SMIE22_05420	225	SMIF22_06170	225	SMIG22_06130	225
TCS02	Histidine kinase	SORA22_11090	449	SMIB22_09360	449	SMIC22_08310	449	SMID22_11760	452	SMIE22_09480	449	SMIF22_09730	449	SMIG22_09430	449
	Response regulator	SORA22_11100	235	SMIB22_09350	234	SMIC22_08300	234	SMID22_11770	235	SMIE22_09470	234	SMIF22_09720	234	SMIG22_09420	234
TCS03	Histidine kinase	SORA22_16560	332	SMIB22_16790	331	SMIC22_16980	331	SMID22_19190	332	SMIE22_16400	331	SMIF22_17050	331	SMIG22_17650	331
	Response regulator	SORA22_16550	210	SMIB22_16780	210	SMIC22_16970	210	SMID22_19180	210	SMIE22_16390	210	SMIF22_17040	210	SMIG22_17640	210
TCS04	Histidine kinase
	Response regulator
TCS05	Histidine kinase	SORA22_08890	445	SMIB22_13560	444	SMIC22_13760	444	SMID22_08040	444	SMIE22_13040	444	SMIF22_13960	444	SMIG22_14420	444
	Response regulator	SORA22_08880	224	SMIB22_13570	224	SMIC22_13770	224	SMID22_08030	224	SMIE22_13050	224	SMIF22_13970	224	SMIG22_14430	224
TCS06	Histidine kinase			SMIB22_19710	447	SMIC22_19800	447			SMIE22_19310	447	SMIF22_19840	447	SMIG22_20600	447
	Response regulator			SMIB22_19720	217	SMIC22_19810	217			SMIE22_19320	217	SMIF22_19850	217	SMIG22_20610	217
TCS07	Histidine kinase	SORA22_18720	560	SMIB22_18560	560	SMIC22_18810	560			SMIE22_18200	560	SMIF22_18800	560	SMIG22_19510	560
	Response regulator	SORA22_18710	428	SMIB22_18550	428	SMIC22_18800	428			SMIE22_18190	428	SMIF22_18790	428	SMIG22_19500	428
TCS08	Histidine kinase	SORA22_01280	344	SMIB22_01280	350	SMIC22_01030	350	SMID22_00920	344	SMIE22_01110	350	SMIF22_00940	350	SMIG22_00920	346
	Response regulator	SORA22_01270	232	SMIB22_01270	232	SMIC22_01020	232	SMID22_00910	232	SMIE22_01100	232	SMIF22_00930	232	SMIG22_00910	232
TCS09	Histidine kinase	SORA22_06840	563	SMIB22_14730	563	SMIC22_14860	563	SMID22_14790	563	SMIE22_14190	563	SMIF22_15060	563	SMIG22_15600	563
	Response regulator	SORA22_06830	245	SMIB22_14740	245	SMIC22_14870	245	SMID22_14800	245	SMIE22_14200	245	SMIF22_15070	245	SMIG22_15610	245
TCS10	Histidine kinase	SORA22_14670	442	SMIB22_15190	442	SMIC22_15310	442	SMID22_04950	442	SMIE22_14700	442	SMIF22_15540	442	SMIG22_16030	442
	Response regulator	SORA22_14680	218	SMIB22_15200	218	SMIC22_15320	218	SMID22_04940	218	SMIE22_14710	218	SMIF22_15550	218	SMIG22_16040	218
TCS11	Histidine kinase	SORA22_17170	365	SMIB22_02830	365	SMIC22_02450	365	SMID22_03600	365	SMIE22_02530	365	SMIF22_02600	365	SMIG22_02710	365
	Response regulator	SORA22_17160	199	SMIB22_02840	199	SMIC22_02460	199	SMID22_03610	199	SMIE22_02540	199	SMIF22_02610	199	SMIG22_02720	199
TCS12	Histidine kinase	SORA22_19980	312	SMIB22_20240	441	SMIC22_20210	441	SMID22_22200	439	SMIE22_19840	441	SMIF22_20360	441	SMIG22_21120	441
	Response regulator	SORA22_19970	250	SMIB22_20230	250	SMIC22_20200	250	SMID22_22190	250	SMIE22_19830	250	SMIF22_20350	250	SMIG22_21110	250
TCS13	Histidine kinase	SORA22_03810	446	SMIB22_15770	449	SMIC22_15940	446	SMID22_17920	446	SMIE22_15360	446	SMIF22_16130	449	SMIG22_16610	446
	Response regulator	SORA22_03800	245	SMIB22_15780	245	SMIC22_15950	245	SMID22_17930	245	SMIE22_15370	245	SMIF22_16140	245	SMIG22_16620	245
TCS14	Response regulator	SORA22_16630	229	SMIB22_16870	229	SMIC22_17050	229	SMID22_19270	229	SMIE22_16480	229	SMIF22_17140	229	SMIG22_17740	229
TCS15	Histidine kinase	SORA22_10570	292	SMIB22_12460	292	SMIC22_12600	292	SMID22_11100	292	SMIE22_11800	292	SMIF22_12740	292	SMIG22_13290	292
	Response regulator	SORA22_10560	232	SMIB22_12470	233	SMIC22_12610	233	SMID22_11090	233	SMIE22_11810	233	SMIF22_12750	233	SMIG22_13300	233
TCS16	Histidine kinase									SMIE22_05700	424
	Response regulator									SMIE22_05690	235
TCS17	Histidine kinase	SORA22_17380	438									SMIF22_03440	445
	Response regulator	SORA22_17370	227									SMIF22_03450	227
TCS18	Histidine kinase											SMIF22_17480	556
	Response regulator											SMIF22_17490	512
TCS19	Histidine kinase	SORA22_17870	549	SMIB22_17870	549	SMIC22_18100	549			SMIE22_17330	549	SMIF22_18080	549	SMIG22_18520	549
	Response regulator	SORA22_17880	256	SMIB22_17880	257	SMIC22_18110	257			SMIE22_17340	257	SMIF22_18090	256	SMIG22_18530	257
TCS20	Histidine kinase			SMIB22_19290	444	SMIC22_19410	444			SMIE22_18920	444	SMIF22_19370	444	SMIG22_20090	444
	Response regulator			SMIB22_19300	249	SMIC22_19420	249			SMIE22_18930	249	SMIF22_19380	249	SMIG22_20100	249
TCS21	Histidine kinase			SMIB22_00670	448	SMIC22_00570	448			SMIE22_00540	448	SMIF22_00440	448
	Response regulator			SMIB22_00680	243	SMIC22_00580	243			SMIE22_00550	243	SMIF22_00450	243
TCS22	Histidine kinase							SMID22_05240	524
	Response regulator							SMID22_05250	198
TCS23	Histidine kinase							SMID22_12320	447
	Response regulator							SMID22_12330	227
TCS24	Histidine kinase							SMID22_12420	456
	Response regulator							SMID22_12410	232
TCS25	Histidine kinase									SMIE22_18530	524
	Response regulator									SMIE22_18520	198
	Gene absent
